# Supplementary material for: 5-Methyl-1,2-oxazole-3-carb­oxy­lic acid
Source: Acta Crystallogr Sect E Struct Rep Online. 2011 Sep 3;67(Pt 10):o2545. doi: 10.1107/S160053681103532X (PMC3201508; doi:10.1107/S160053681103532X)
Supplement: Supplementary file 2 [file e-67-o2545-Isup2.hkl]

# 
# h,k,l, Fc-squared, Fo-squared, sigma(Fo-squared) and status flag 
# 
data_I
_shelx_title ' 1 in P-1' 
_shelx_refln_list_code          4 
_shelx_F_calc_maximum       42.88 
_exptl_crystal_F_000       132.00 
_reflns_d_resolution_high  0.7705 
 
loop_ 
 _symmetry_equiv_pos_as_xyz 
 'x, y, z' 
 '-x, -y, -z' 
 
_cell_length_a     4.9125 
_cell_length_b     5.6909 
_cell_length_c    10.4643 
_cell_angle_alpha  82.212 
_cell_angle_beta   79.718 
_cell_angle_gamma  78.957 
 
_shelx_F_squared_multiplier     1.000 
 
loop_ 
 _refln_index_h 
 _refln_index_k 
 _refln_index_l 
 _refln_F_squared_calc 
 _refln_F_squared_meas 
 _refln_F_squared_sigma 
 _refln_observed_status 
   1   0   0      194.00      201.48     10.48 o 
   2   0   0      219.00      195.60      9.04 o 
   3   0   0      153.31      139.26      7.86 o 
   4   0   0       19.80       20.47      1.55 o 
   5   0   0        1.22        1.65      0.44 o 
   6   0   0        0.18        0.56      0.26 o 
  -5   1   0       14.05       12.87      2.08 o 
  -4   1   0        1.75        1.20      0.21 o 
  -3   1   0       26.34       25.47      1.94 o 
  -2   1   0      248.93      161.80     16.01 o 
  -1   1   0        0.17        0.13      0.05 o 
   0   1   0       31.29       24.27      1.70 o 
   1   1   0      422.67      345.21     31.05 o 
   2   1   0       63.76       52.54      2.29 o 
   3   1   0        4.24        4.61      0.35 o 
   4   1   0        8.53        7.90      0.58 o 
   5   1   0        4.94        4.15      0.49 o 
  -5   2   0        0.87        1.46      0.42 o 
  -4   2   0        2.79        3.14      0.63 o 
  -3   2   0       81.33      100.78     11.06 o 
  -2   2   0        2.23        2.62      0.29 o 
  -1   2   0        0.91        0.61      0.06 o 
   0   2   0      330.68      321.29     18.97 o 
   1   2   0      156.83      154.14     10.94 o 
   2   2   0        0.29        0.22      0.08 o 
   3   2   0       14.70       15.23      0.93 o 
   4   2   0       62.73       68.16      4.94 o 
   5   2   0        0.03       -0.02      0.08 o 
   6   2   0        1.28        0.76      0.24 o 
  -5   3   0        0.00        0.11      0.23 o 
  -4   3   0       29.21       38.50      5.05 o 
  -3   3   0        0.94        1.36      0.32 o 
  -2   3   0        5.50        5.57      0.57 o 
  -1   3   0      222.20      169.17     10.61 o 
   0   3   0        0.06        0.10      0.07 o 
   1   3   0        0.56        0.55      0.08 o 
   2   3   0      207.46      225.12     20.08 o 
   3   3   0       38.95       43.49      4.19 o 
   4   3   0       13.04       12.37      1.20 o 
   5   3   0        3.20        3.27      0.93 o 
   6   3   0        0.19        0.11      0.18 o 
  -4   4   0        0.69        0.47      0.28 o 
  -3   4   0       62.98       79.90     12.53 o 
  -2   4   0        0.51        0.40      0.13 o 
  -1   4   0       65.36       60.37      4.48 o 
   0   4   0       14.01       16.75      1.25 o 
   1   4   0       50.94       66.27      4.20 o 
   2   4   0       19.10       23.19      2.62 o 
   3   4   0       28.75       27.39      2.54 o 
   4   4   0       15.76       15.40      1.54 o 
   5   4   0        8.33       10.39      1.22 o 
  -3   5   0        0.34        0.90      0.34 o 
  -2   5   0       10.86        9.78      1.51 o 
  -1   5   0        1.17        1.96      0.59 o 
   0   5   0       87.23       94.88      8.26 o 
   1   5   0       15.14       14.45      4.29 o 
   2   5   0        2.14        2.18      0.42 o 
   3   5   0       50.14       49.41      5.38 o 
   4   5   0        3.05        3.63      0.60 o 
   5   5   0        0.58        0.53      0.24 o 
  -2   6   0        0.22        0.13      0.27 o 
  -1   6   0        0.52        0.40      0.29 o 
   0   6   0        1.96        1.66      0.66 o 
   1   6   0       34.83       41.36      5.88 o 
   2   6   0        0.77        1.18      0.38 o 
   3   6   0        0.96        0.66      0.25 o 
   4   6   0        6.68        5.54      0.80 o 
   0   7   0        6.96       12.62      3.14 o 
   1   7   0        2.64        3.37      0.93 o 
   2   7   0        0.05        0.65      0.41 o 
  -2  -7   1        4.28        6.94      1.58 o 
  -1  -7   1        0.40        0.80      0.42 o 
  -4  -6   1        3.04        2.88      0.62 o 
  -3  -6   1        2.40        2.03      0.42 o 
  -2  -6   1        0.55        0.60      0.31 o 
  -1  -6   1        8.30       11.03      1.84 o 
   0  -6   1        1.87        1.06      0.35 o 
   1  -6   1        9.51       11.56      1.63 o 
   2  -6   1        0.04        0.31      0.30 o 
  -5  -5   1        2.00        1.52      0.36 o 
  -4  -5   1       12.11       13.68      1.85 o 
  -3  -5   1        5.46        5.66      0.74 o 
  -2  -5   1       20.99       24.46      2.93 o 
  -1  -5   1       55.50       68.57      8.79 o 
   0  -5   1       50.16       44.98      3.71 o 
   1  -5   1        1.97        1.45      0.35 o 
   2  -5   1        0.68        0.77      0.24 o 
   3  -5   1        0.38        0.07      0.17 o 
  -5  -4   1        3.29        3.33      0.55 o 
  -4  -4   1        5.56        5.23      0.65 o 
  -3  -4   1        6.95        7.63      0.79 o 
  -2  -4   1        0.05        0.36      0.14 o 
  -1  -4   1        1.01        1.03      0.11 o 
   0  -4   1       39.00       35.06      2.60 o 
   1  -4   1        3.17        3.11      0.43 o 
   2  -4   1       17.97       17.12      1.86 o 
   3  -4   1       12.48       14.64      3.48 o 
   4  -4   1        0.34        0.71      0.31 o 
  -5  -3   1        0.01        0.23      0.14 o 
  -4  -3   1        5.39        5.27      0.58 o 
  -3  -3   1       20.55       23.82      2.23 o 
  -2  -3   1       20.65       21.08      1.77 o 
  -1  -3   1      115.85      120.70      7.12 o 
   0  -3   1      138.17      184.08     13.26 o 
   1  -3   1       15.14       15.82      0.99 o 
   2  -3   1       16.59       25.54      2.75 o 
   3  -3   1      113.95      148.93     53.65 o 
   4  -3   1        3.52        4.42      0.94 o 
   5  -3   1        0.00       -0.15      0.32 o 
  -6  -2   1        2.23        1.39      0.34 o 
  -5  -2   1        0.04        0.08      0.10 o 
  -4  -2   1        7.08        6.87      0.69 o 
  -3  -2   1       18.61       18.08      2.46 o 
  -2  -2   1       68.02       61.28      2.91 o 
  -1  -2   1       28.35       32.05      2.29 o 
   0  -2   1        1.44        0.55      0.19 o 
   1  -2   1      263.76      377.88     25.70 o 
   2  -2   1       63.40       72.29      3.44 o 
   3  -2   1        0.06        0.81      0.22 o 
   4  -2   1        4.59        4.17      0.93 o 
   5  -2   1        2.66        3.15      0.73 o 
  -6  -1   1        0.10        0.18      0.17 o 
  -5  -1   1        4.00        3.80      1.16 o 
  -4  -1   1        1.52        1.59      0.19 o 
  -3  -1   1       49.29       56.07      4.46 o 
  -2  -1   1      116.74      120.41      9.43 o 
  -1  -1   1     1838.87     1690.85     75.68 o 
   0  -1   1       44.49       23.38      1.84 o 
   1  -1   1       95.02      104.23     29.41 o 
   2  -1   1       77.47       88.15     12.63 o 
   3  -1   1       82.34       80.35      5.57 o 
   4  -1   1        0.75        0.75      0.17 o 
   5  -1   1        5.55        5.27      0.65 o 
   6  -1   1        3.89        4.93      1.02 o 
  -6   0   1        0.67        1.13      0.32 o 
  -5   0   1        2.36        2.14      0.40 o 
  -4   0   1        1.57        2.25      0.24 o 
  -3   0   1       50.26       56.29      3.62 o 
  -2   0   1       45.13       35.87      1.65 o 
  -1   0   1       24.80       26.41      0.92 o 
   1   0   1      186.69      203.30     10.11 o 
   2   0   1      197.69      216.55     10.50 o 
   3   0   1       39.00       41.09      2.27 o 
   4   0   1       11.36       10.05      0.73 o 
   5   0   1        5.29        4.01      0.51 o 
   6   0   1        1.91        2.01      0.48 o 
  -5   1   1        0.00        0.23      0.42 o 
  -4   1   1       27.96       28.52      5.06 o 
  -3   1   1       15.12       19.04      1.85 o 
  -2   1   1       75.00       70.64      7.60 o 
  -1   1   1       39.22       34.34      3.41 o 
   0   1   1     1604.96      965.63     39.10 o 
   1   1   1      527.26      458.59     15.47 o 
   2   1   1      197.44      180.93      9.97 o 
   3   1   1       41.10       39.57      2.25 o 
   4   1   1       13.37       13.23      0.89 o 
   5   1   1        0.10        0.32      0.10 o 
   6   1   1        2.95        2.98      0.51 o 
  -5   2   1        4.07        4.27      0.81 o 
  -4   2   1        0.69        0.73      0.26 o 
  -3   2   1        5.42        5.77      0.90 o 
  -2   2   1      136.69      143.52     24.11 o 
  -1   2   1        0.28        0.29      0.04 o 
   0   2   1       18.33       20.95      1.39 o 
   1   2   1      319.88      382.73     30.37 o 
   2   2   1       35.06       51.52      3.96 o 
   3   2   1       26.07       23.65      1.43 o 
   4   2   1        5.09        5.32      0.65 o 
   5   2   1        5.79        6.87      0.77 o 
   6   2   1        6.55        6.22      0.92 o 
  -5   3   1        1.60        2.11      0.64 o 
  -4   3   1       39.52       47.16      6.51 o 
  -3   3   1        6.33       11.28      2.81 o 
  -2   3   1        1.80        1.57      0.38 o 
  -1   3   1      152.87      124.03     17.70 o 
   0   3   1      112.50      137.61      9.47 o 
   1   3   1        5.14        5.21      0.58 o 
   2   3   1       58.42       63.44      5.61 o 
   3   3   1       52.84       66.45      5.98 o 
   4   3   1        0.03        0.45      0.14 o 
   5   3   1        0.15        0.33      0.16 o 
   6   3   1        3.21        3.22      0.64 o 
  -4   4   1        0.96        0.76      0.30 o 
  -3   4   1        2.21        2.54      0.58 o 
  -2   4   1        0.28        0.25      0.10 o 
  -1   4   1       31.59       30.23      3.55 o 
   0   4   1        8.30       10.97      1.22 o 
   1   4   1        2.41        1.94      0.16 o 
   2   4   1       14.72       17.18      1.81 o 
   3   4   1        3.53        2.90      0.42 o 
   4   4   1       14.27       13.18      1.34 o 
   5   4   1        8.71        8.94      1.10 o 
  -3   5   1        0.58        0.47      0.20 o 
  -2   5   1        3.84        3.89      0.65 o 
  -1   5   1       41.95       48.95      7.67 o 
   0   5   1      115.21      129.37     11.58 o 
   1   5   1       26.51       31.30      3.61 o 
   2   5   1        5.57        6.66      0.96 o 
   3   5   1       58.16       67.01      7.66 o 
   4   5   1        6.62        7.08      0.94 o 
   5   5   1        0.52        0.40      0.20 o 
  -2   6   1        4.29        5.49      1.22 o 
  -1   6   1        1.32        1.10      0.40 o 
   0   6   1        3.35        2.72      0.54 o 
   1   6   1        0.07        0.07      0.17 o 
   2   6   1        5.58        6.09      1.04 o 
   3   6   1        3.87        3.86      0.65 o 
   4   6   1        0.11        0.09      0.32 o 
   0   7   1        0.02        0.00      0.30 o 
   1   7   1        7.73       10.84      1.98 o 
   2   7   1        0.24        0.04      0.29 o 
   3   7   1        0.15        0.25      0.22 o 
  -1  -7   2        6.20        6.96      1.43 o 
   0  -7   2        0.41        0.81      0.69 o 
  -3  -6   2        0.64        0.92      0.30 o 
  -2  -6   2       19.38       23.36      3.50 o 
  -1  -6   2        0.79        0.71      0.31 o 
   0  -6   2        0.27        0.37      0.27 o 
   1  -6   2        2.06        0.93      0.31 o 
   2  -6   2        2.33        2.71      0.64 o 
  -4  -5   2       18.10       20.55      2.96 o 
  -3  -5   2        0.39        0.50      0.58 o 
  -2  -5   2        9.42       11.04      1.50 o 
  -1  -5   2      102.74      140.99     19.58 o 
   0  -5   2        0.10        0.45      0.20 o 
   1  -5   2       20.66       21.80      1.94 o 
   2  -5   2        1.85        2.28      0.66 o 
   3  -5   2        0.06        0.08      0.19 o 
  -5  -4   2        1.98        1.28      0.41 o 
  -4  -4   2        3.54        4.76      0.63 o 
  -3  -4   2        6.87        8.73      0.94 o 
  -2  -4   2       29.49       35.10      3.52 o 
  -1  -4   2       28.98       32.37      2.59 o 
   0  -4   2       57.31       60.04      4.55 o 
   1  -4   2        0.33        0.50      0.12 o 
   2  -4   2      124.22      120.57      9.58 o 
   3  -4   2        1.13        0.43      0.16 o 
   4  -4   2        0.02        0.24      0.22 o 
  -5  -3   2        1.52        1.62      0.35 o 
  -4  -3   2       16.23       18.40      1.82 o 
  -3  -3   2       31.29       31.85      2.76 o 
  -2  -3   2        2.54        2.82      0.22 o 
  -1  -3   2        5.48        8.04      0.76 o 
   0  -3   2      308.93      329.12     29.20 o 
   1  -3   2        8.50        8.56      0.98 o 
   2  -3   2       16.43       15.46      3.13 o 
   3  -3   2      115.78      104.12     10.40 o 
   4  -3   2        0.11        0.02      0.16 o 
   5  -3   2        0.41        0.31      0.27 o 
  -5  -2   2        9.06       10.45      1.15 o 
  -4  -2   2        1.02        0.92      0.16 o 
  -3  -2   2        0.02        0.15      0.07 o 
  -2  -2   2       39.65       50.05      4.63 o 
  -1  -2   2      126.44      152.32      8.71 o 
   0  -2   2       17.84       15.22      2.47 o 
   1  -2   2       23.43       17.78      1.25 o 
   2  -2   2      188.17      245.19     29.46 o 
   3  -2   2        9.37        9.60      1.19 o 
   4  -2   2        3.50        5.02      1.25 o 
   5  -2   2        0.66        0.83      0.32 o 
  -6  -1   2        1.62        1.23      0.32 o 
  -5  -1   2        1.51        1.13      0.20 o 
  -4  -1   2        1.64        2.39      0.35 o 
  -3  -1   2        4.34        3.22      0.31 o 
  -2  -1   2       38.74       41.69      4.51 o 
  -1  -1   2        9.56        5.93      0.57 o 
   0  -1   2        0.18        0.16      0.04 o 
   1  -1   2      795.96      524.33     30.85 o 
   2  -1   2      211.86      267.44     21.03 o 
   3  -1   2       20.92       22.51      2.64 o 
   4  -1   2      102.41      101.97      9.94 o 
   5  -1   2        0.14        0.30      0.24 o 
   6  -1   2        0.89        0.97      0.48 o 
  -5   0   2        6.09        6.32      1.22 o 
  -4   0   2       25.02       26.63      3.03 o 
  -3   0   2       60.60       62.55      6.67 o 
  -2   0   2       39.56       45.24      4.22 o 
   0   0   2      352.95      278.13      5.82 o 
   1   0   2      264.13      295.91     10.07 o 
   2   0   2      461.22      394.58     19.07 o 
   3   0   2       43.92       46.87      2.80 o 
   4   0   2        3.37        4.47      0.40 o 
   5   0   2        0.00        0.55      0.18 o 
   6   0   2        6.00        6.71      1.09 o 
  -5   1   2        0.00        0.15      0.15 o 
  -4   1   2        0.77        0.70      0.18 o 
  -3   1   2       29.38       32.67      3.62 o 
  -2   1   2        0.44        0.38      0.09 o 
  -1   1   2       75.32       84.62      4.94 o 
   0   1   2      780.52      364.91     36.02 o 
   1   1   2      185.80       91.06     17.63 o 
   2   1   2        6.19        3.84      0.35 o 
   3   1   2       17.12       23.34      1.30 o 
   4   1   2       11.38       13.67      1.01 o 
   5   1   2       20.41       17.97      1.42 o 
   6   1   2        0.16        0.26      0.21 o 
  -5   2   2        0.73        0.98      0.35 o 
  -4   2   2       17.65       22.95      2.89 o 
  -3   2   2        0.25        0.27      0.18 o 
  -2   2   2        5.39        6.34      0.64 o 
  -1   2   2      121.56      154.11     15.96 o 
   0   2   2       79.01       61.52      5.20 o 
   1   2   2        3.52        1.85      0.28 o 
   2   2   2       78.20       70.07      8.83 o 
   3   2   2      256.56      277.02     18.29 o 
   4   2   2        0.93        0.77      0.14 o 
   5   2   2        6.66        6.50      0.68 o 
   6   2   2       23.45       22.68      3.08 o 
  -5   3   2        4.18        4.44      1.01 o 
  -4   3   2        0.01        0.20      0.22 o 
  -3   3   2        4.66        5.25      0.79 o 
  -2   3   2       51.64       57.93     16.49 o 
  -1   3   2        3.66        3.55      0.70 o 
   0   3   2        0.97        0.64      0.11 o 
   1   3   2      406.36      458.59     32.17 o 
   2   3   2       42.06       45.58      4.04 o 
   3   3   2       37.78       39.45      3.11 o 
   4   3   2        4.85        5.84      0.60 o 
   5   3   2        0.08        0.16      0.13 o 
   6   3   2        0.06        0.40      0.28 o 
  -4   4   2       16.85       17.36      3.35 o 
  -3   4   2        1.34        1.22      0.35 o 
  -2   4   2       28.68       22.98      7.94 o 
  -1   4   2        0.17        0.53      0.12 o 
   0   4   2       51.75       54.18      4.45 o 
   1   4   2       27.36       37.21      2.44 o 
   2   4   2       89.68      106.10     11.10 o 
   3   4   2       62.53       59.98      5.77 o 
   4   4   2       19.33       18.07      1.75 o 
   5   4   2        4.83        4.17      0.57 o 
  -3   5   2        1.87        1.08      0.28 o 
  -2   5   2        0.80        1.31      0.37 o 
  -1   5   2       25.85       27.45      6.23 o 
   0   5   2        9.89        7.58      0.70 o 
   1   5   2        7.76        9.48      1.25 o 
   2   5   2       72.84       91.17     10.67 o 
   3   5   2        1.10        1.06      0.26 o 
   4   5   2        1.76        1.37      0.35 o 
   5   5   2       15.04       13.14      1.61 o 
  -2   6   2        0.63        0.83      0.44 o 
  -1   6   2        1.87        1.08      0.30 o 
   0   6   2       29.63       27.43      3.31 o 
   1   6   2        0.13        0.43      0.55 o 
   2   6   2        0.58        0.53      0.26 o 
   3   6   2       15.21       16.05      2.13 o 
   4   6   2        1.39        1.23      0.49 o 
   0   7   2        3.50        3.44      1.11 o 
   1   7   2        0.26        0.55      0.32 o 
   2   7   2        0.17        0.46      0.26 o 
   3   7   2        0.10        0.38      0.27 o 
  -3  -6   3        0.57        0.34      0.28 o 
  -2  -6   3        6.80        6.79      1.13 o 
  -1  -6   3        1.28        1.24      0.42 o 
   0  -6   3        7.92       10.19      2.08 o 
   1  -6   3        0.27        0.70      0.44 o 
   2  -6   3        0.31       -0.08      0.24 o 
  -4  -5   3        2.92        2.88      0.49 o 
  -3  -5   3        9.46        7.85      0.96 o 
  -2  -5   3        8.94        9.75      1.21 o 
  -1  -5   3       24.34       30.54      3.83 o 
   0  -5   3        0.14       -0.01      0.09 o 
   1  -5   3        0.41        0.52      0.15 o 
   2  -5   3        0.38        0.04      0.17 o 
   3  -5   3        0.06        0.21      0.20 o 
  -5  -4   3        2.54        2.47      0.49 o 
  -4  -4   3        2.05        3.03      0.82 o 
  -3  -4   3        0.18        0.36      0.16 o 
  -2  -4   3        0.37        0.52      0.19 o 
  -1  -4   3       16.79       14.54      1.07 o 
   0  -4   3       15.77       17.50      1.83 o 
   1  -4   3       43.85       45.76      4.47 o 
   2  -4   3       52.72       38.27      5.28 o 
   3  -4   3        1.26        0.51      0.17 o 
   4  -4   3        5.57        5.41      2.35 o 
  -5  -3   3        0.14        0.18      0.17 o 
  -4  -3   3        3.56        3.28      0.44 o 
  -3  -3   3        7.08        8.14      0.81 o 
  -2  -3   3       34.41       39.86      4.70 o 
  -1  -3   3       42.18       45.00      5.50 o 
   0  -3   3       23.41       27.20      1.82 o 
   1  -3   3       20.07       29.22      2.25 o 
   2  -3   3      164.44      136.41     13.15 o 
   3  -3   3        3.69        3.24      0.68 o 
   4  -3   3        0.00        0.16      0.20 o 
   5  -3   3        7.33        8.20      4.62 o 
  -5  -2   3        1.13        1.14      0.26 o 
  -4  -2   3        5.90        4.97      1.05 o 
  -3  -2   3        0.63        0.35      0.09 o 
  -2  -2   3        5.57        5.63      0.67 o 
  -1  -2   3       13.48       14.29      1.67 o 
   0  -2   3       93.67      121.29      6.88 o 
   1  -2   3      177.38      197.08     19.50 o 
   2  -2   3       11.27       14.75      0.88 o 
   3  -2   3        1.18        0.84      0.13 o 
   4  -2   3        3.62        3.92      1.52 o 
   5  -2   3        0.85        0.86      0.32 o 
  -5  -1   3        0.07        0.33      0.17 o 
  -4  -1   3        7.70        7.43      0.61 o 
  -3  -1   3       24.01       28.27      1.82 o 
  -2  -1   3      492.18      581.25     36.15 o 
  -1  -1   3       23.29       19.23      1.55 o 
   0  -1   3       39.92       41.16      4.10 o 
   1  -1   3      146.66      130.38      6.70 o 
   2  -1   3      117.69      139.40      8.14 o 
   3  -1   3       11.44       17.49      3.14 o 
   4  -1   3        1.58        1.39      0.18 o 
   5  -1   3       19.14       25.49      7.35 o 
   6  -1   3        2.74        2.86      0.67 o 
  -5   0   3        0.04       -0.04      0.13 o 
  -4   0   3        8.53        9.16      1.34 o 
  -3   0   3        1.66        1.17      0.15 o 
  -2   0   3       49.88       45.40      2.71 o 
  -1   0   3      503.81      439.55     18.40 o 
   0   0   3      218.06      141.61      6.57 o 
   1   0   3      191.41      219.47     10.28 o 
   2   0   3      161.10      137.80      6.13 o 
   3   0   3       42.60       48.28      3.11 o 
   4   0   3       19.97       17.31      1.25 o 
   5   0   3       12.74       14.57      1.66 o 
   6   0   3        0.03       -0.19      0.38 o 
  -5   1   3        6.06        5.07      0.68 o 
  -4   1   3        0.97        1.20      0.22 o 
  -3   1   3       13.75       15.58      4.20 o 
  -2   1   3        3.97        4.83      0.54 o 
  -1   1   3      303.38      278.32     13.51 o 
   0   1   3      351.86      363.54     17.93 o 
   1   1   3      200.50      244.48     25.54 o 
   2   1   3      209.16      200.23     20.93 o 
   3   1   3       29.84       35.46      2.03 o 
   4   1   3        1.48        1.44      0.20 o 
   5   1   3       25.82       27.46      2.32 o 
   6   1   3        0.15       -0.09      0.16 o 
  -5   2   3        0.30        0.36      0.29 o 
  -4   2   3        0.10        0.52      0.19 o 
  -3   2   3       32.10       36.83      4.71 o 
  -2   2   3        0.15        0.25      0.11 o 
  -1   2   3        0.06        0.22      0.07 o 
   0   2   3      375.17      264.99     14.37 o 
   1   2   3       53.74       63.66      3.79 o 
   2   2   3       16.71       20.30      1.98 o 
   3   2   3       38.19       52.83      3.23 o 
   4   2   3       11.54       18.32      1.67 o 
   5   2   3        9.08        7.67      0.76 o 
   6   2   3        0.05       -0.02      0.15 o 
  -4   3   3        1.26        1.52      0.42 o 
  -3   3   3        0.09       -0.15      0.16 o 
  -2   3   3       57.95       87.72     10.63 o 
  -1   3   3       45.42       44.42      4.36 o 
   0   3   3        2.10        2.87      0.24 o 
   1   3   3       46.08       48.78      3.14 o 
   2   3   3      182.45      220.51     19.81 o 
   3   3   3        0.60        0.70      0.11 o 
   4   3   3        2.17        2.09      0.34 o 
   5   3   3        9.70       11.94      1.30 o 
   6   3   3        6.93        7.34      1.17 o 
  -4   4   3        0.00        0.08      0.22 o 
  -3   4   3        0.10        0.24      0.18 o 
  -2   4   3       13.91       19.14      2.74 o 
  -1   4   3       10.27        8.22      0.88 o 
   0   4   3        5.97        6.79      0.53 o 
   1   4   3       24.66       30.43      2.28 o 
   2   4   3        1.39        2.10      0.35 o 
   3   4   3       30.99       27.62      2.62 o 
   4   4   3       54.43       63.83      6.73 o 
   5   4   3        0.38        0.65      0.33 o 
  -3   5   3        2.41        1.64      0.68 o 
  -2   5   3       17.27       15.51      1.88 o 
  -1   5   3       90.01       92.19     10.28 o 
   0   5   3       12.66       12.85      1.07 o 
   1   5   3        2.34        3.26      0.39 o 
   2   5   3      125.98      146.08     17.96 o 
   3   5   3       14.48       14.13      1.67 o 
   4   5   3        0.37        0.25      0.15 o 
   5   5   3        0.01       -0.29      0.46 o 
  -2   6   3        0.69        0.39      0.21 o 
  -1   6   3        0.06       -0.18      0.22 o 
   0   6   3        0.29        0.15      0.14 o 
   1   6   3        8.03        8.59      1.26 o 
   2   6   3        1.89        1.93      0.49 o 
   3   6   3        0.00        0.19      0.21 o 
   4   6   3        0.50        0.68      0.23 o 
   0   7   3        6.03        2.95      0.75 o 
   1   7   3        0.23        0.64      0.37 o 
   2   7   3        0.47        0.81      0.39 o 
   3   7   3        0.64        0.76      0.41 o 
  -3  -6   4        5.91        3.36      0.67 o 
  -2  -6   4        0.16        0.16      0.23 o 
  -1  -6   4        0.26        0.14      0.23 o 
   0  -6   4        3.10        3.44      0.79 o 
   1  -6   4        2.99        2.48      0.91 o 
  -4  -5   4        0.04       -0.04      0.15 o 
  -3  -5   4        2.79        2.06      0.44 o 
  -2  -5   4       50.68       52.01      6.36 o 
  -1  -5   4        0.84        0.94      0.31 o 
   0  -5   4       16.31       21.28      4.09 o 
   1  -5   4        4.32        5.19      0.59 o 
   2  -5   4        0.04        0.12      0.22 o 
   3  -5   4        1.49        2.04      0.51 o 
  -4  -4   4        2.56        2.32      0.69 o 
  -3  -4   4        9.66        8.90      0.94 o 
  -2  -4   4       18.51       15.85      2.97 o 
  -1  -4   4       12.94       12.18      1.22 o 
   0  -4   4        1.48        1.12      0.21 o 
   1  -4   4      110.25      129.03     14.49 o 
   2  -4   4        0.54        0.48      0.14 o 
   3  -4   4        0.03        0.25      0.23 o 
   4  -4   4       12.37       11.58      1.60 o 
  -5  -3   4        3.95        3.56      0.63 o 
  -4  -3   4        1.25        0.88      0.25 o 
  -3  -3   4        1.86        2.30      0.31 o 
  -2  -3   4       13.01       16.72      1.53 o 
  -1  -3   4      125.21      153.08     21.65 o 
   0  -3   4        4.04        4.52      0.38 o 
   1  -3   4       44.75       56.47      4.17 o 
   2  -3   4      235.60      223.70     38.12 o 
   3  -3   4        0.41        0.36      0.11 o 
   4  -3   4        0.39        0.12      0.26 o 
   5  -3   4        3.56        5.48      2.26 o 
  -5  -2   4        0.07        0.16      0.14 o 
  -4  -2   4        0.56        0.46      0.18 o 
  -3  -2   4        3.57        5.96      0.59 o 
  -2  -2   4       11.87       11.94      1.14 o 
  -1  -2   4       12.92        9.93      1.80 o 
   0  -2   4       35.70       40.76      2.30 o 
   1  -2   4      158.96      185.41     15.67 o 
   2  -2   4       10.23       11.17      0.80 o 
   3  -2   4        3.75        3.43      0.35 o 
   4  -2   4        3.53        3.41      0.54 o 
   5  -2   4        2.88        2.88      0.61 o 
  -5  -1   4        0.30        0.35      0.20 o 
  -4  -1   4        0.02        0.38      0.17 o 
  -3  -1   4        1.98        1.02      0.15 o 
  -2  -1   4       24.44       24.47      1.45 o 
  -1  -1   4        3.82        2.91      0.34 o 
   0  -1   4      441.55      430.22     21.04 o 
   1  -1   4      341.66      293.24     17.35 o 
   2  -1   4       80.36       82.02      9.66 o 
   3  -1   4      289.41      296.64     21.59 o 
   4  -1   4        6.25        9.59      1.12 o 
   5  -1   4        1.13        1.58      0.54 o 
  -5   0   4        2.36        2.84      0.78 o 
  -4   0   4        6.78        7.61      0.82 o 
  -3   0   4        4.12        4.01      0.47 o 
  -2   0   4      849.06      958.08     65.12 o 
  -1   0   4      112.61      152.20      8.20 o 
   0   0   4       80.78       72.49      2.17 o 
   1   0   4      431.42      431.59     16.35 o 
   2   0   4       32.22       30.71      2.06 o 
   3   0   4       12.99       14.60      1.64 o 
   4   0   4        1.73        1.85      0.21 o 
   5   0   4       18.67       18.91      1.81 o 
   6   0   4        0.63        0.43      0.37 o 
  -5   1   4        0.08        0.47      0.25 o 
  -4   1   4        1.93        1.40      0.25 o 
  -3   1   4        0.95        0.71      0.20 o 
  -2   1   4       35.80       32.03      1.88 o 
  -1   1   4      231.87      250.75     27.19 o 
   0   1   4       34.85       34.21      2.25 o 
   1   1   4        3.29        4.01      0.43 o 
   2   1   4       12.12       14.36      0.98 o 
   3   1   4       27.84       35.89      3.35 o 
   4   1   4       34.42       41.07      2.97 o 
   5   1   4        2.73        2.74      0.37 o 
   6   1   4        0.18        0.07      0.17 o 
  -5   2   4        2.28        2.72      0.68 o 
  -4   2   4        0.85        0.56      0.21 o 
  -3   2   4        3.07        2.81      0.39 o 
  -2   2   4       20.32       22.51      1.93 o 
  -1   2   4        8.81       18.38      2.31 o 
   0   2   4        3.69        3.39      0.30 o 
   1   2   4      102.69      105.35      6.63 o 
   2   2   4      446.05      458.79     28.77 o 
   3   2   4        7.09        5.22      0.50 o 
   4   2   4       20.74       27.99      2.34 o 
   5   2   4       93.97      113.28     10.32 o 
   6   2   4        0.34       -0.06      0.20 o 
  -4   3   4        2.54        2.62      0.50 o 
  -3   3   4        3.47        3.66      0.54 o 
  -2   3   4        2.38        2.83      0.53 o 
  -1   3   4        1.61        2.11      0.22 o 
   0   3   4      177.52      148.80      9.08 o 
   1   3   4        2.70        3.25      0.33 o 
   2   3   4       38.54       48.57      3.34 o 
   3   3   4        1.23        1.89      0.34 o 
   4   3   4        0.09        0.15      0.13 o 
   5   3   4        2.96        3.27      0.51 o 
   6   3   4        0.42        0.47      0.24 o 
  -4   4   4        0.65        0.58      0.26 o 
  -3   4   4        8.67        6.90      0.92 o 
  -2   4   4        0.84        0.83      0.24 o 
  -1   4   4       22.84       18.65      1.43 o 
   0   4   4       14.64       19.34      1.47 o 
   1   4   4      100.14      120.75      9.77 o 
   2   4   4      108.67      120.17     12.75 o 
   3   4   4       18.33       17.31      1.74 o 
   4   4   4        6.21        6.67      0.84 o 
   5   4   4        0.43        0.39      0.15 o 
  -3   5   4        0.11        0.18      0.21 o 
  -2   5   4        1.71        0.82      0.28 o 
  -1   5   4        2.19        1.73      0.32 o 
   0   5   4       13.45       12.99      1.16 o 
   1   5   4       44.87       59.87      5.20 o 
   2   5   4        0.61        0.77      0.26 o 
   3   5   4        2.78        2.92      0.70 o 
   4   5   4       36.41       33.21      3.58 o 
   5   5   4        0.89        0.48      0.20 o 
  -2   6   4        0.62        0.64      0.26 o 
  -1   6   4       11.61        9.90      1.40 o 
   0   6   4        0.17        0.29      0.12 o 
   1   6   4        0.03        0.10      0.16 o 
   2   6   4       17.31       20.96      2.92 o 
   3   6   4        2.21        3.20      0.71 o 
   4   6   4        0.39        0.80      0.26 o 
   0   7   4        0.90        1.05      0.49 o 
   1   7   4        0.03       -0.04      0.23 o 
   2   7   4        0.05        0.27      0.56 o 
   3   7   4        0.85        1.36      0.55 o 
  -2  -6   5        0.43        0.20      0.26 o 
  -1  -6   5        3.05        4.46      1.02 o 
   0  -6   5        0.53        0.74      0.36 o 
   1  -6   5        0.17        0.34      0.46 o 
  -3  -5   5        0.16        0.47      0.22 o 
  -2  -5   5        4.52        4.37      0.67 o 
  -1  -5   5        0.01        0.08      0.18 o 
   0  -5   5        0.32        0.58      0.22 o 
   1  -5   5        0.02        0.08      0.13 o 
   2  -5   5        0.00        0.01      0.18 o 
   3  -5   5        2.48        2.66      0.72 o 
  -4  -4   5        0.26        0.38      0.21 o 
  -3  -4   5        1.81        1.96      0.33 o 
  -2  -4   5        3.14        2.52      0.35 o 
  -1  -4   5       17.58       23.12      3.57 o 
   0  -4   5       38.48       45.57      4.07 o 
   1  -4   5       87.12       92.29      7.72 o 
   2  -4   5        1.95        1.62      0.25 o 
   3  -4   5        6.77        6.77      1.13 o 
   4  -4   5        3.42        2.23      0.70 o 
  -5  -3   5        0.16       -0.01      0.16 o 
  -4  -3   5        0.87        1.18      0.27 o 
  -3  -3   5        4.60        5.31      0.57 o 
  -2  -3   5        3.67        3.29      0.64 o 
  -1  -3   5       10.31       12.52      1.15 o 
   0  -3   5       16.58       18.40      1.24 o 
   1  -3   5       72.49       71.71      6.41 o 
   2  -3   5        1.02        0.93      0.14 o 
   3  -3   5        0.10        0.15      0.08 o 
   4  -3   5       10.55       15.82      3.14 o 
  -5  -2   5        1.20        1.34      0.34 o 
  -4  -2   5        1.55        1.14      0.23 o 
  -3  -2   5        1.35        1.29      0.19 o 
  -2  -2   5        6.64        8.84      0.69 o 
  -1  -2   5        6.82        8.23      0.87 o 
   0  -2   5      115.18      138.84      8.87 o 
   1  -2   5       37.77       35.78      2.10 o 
   2  -2   5        0.13        0.15      0.12 o 
   3  -2   5        2.45        2.79      0.40 o 
   4  -2   5        0.77        1.45      0.41 o 
   5  -2   5        0.37        1.16      0.38 o 
  -5  -1   5        0.66        0.81      0.25 o 
  -4  -1   5        6.36        5.51      0.59 o 
  -3  -1   5       92.43      111.04      8.15 o 
  -2  -1   5        3.85        3.70      0.29 o 
  -1  -1   5        9.56       11.28      0.69 o 
   0  -1   5      117.62      139.94      8.81 o 
   1  -1   5       25.39       32.52      1.77 o 
   2  -1   5       43.66       61.15      6.04 o 
   3  -1   5        6.31        6.66      0.54 o 
   4  -1   5       52.67       49.67      5.08 o 
   5  -1   5        9.80       10.02      1.66 o 
  -5   0   5        1.10        1.16      0.38 o 
  -4   0   5        0.04        0.25      0.15 o 
  -3   0   5       26.57       28.87      1.98 o 
  -2   0   5      177.64      218.05     13.34 o 
  -1   0   5       38.80       35.52      2.25 o 
   0   0   5       61.03       69.63      2.86 o 
   1   0   5      194.83      234.48     41.77 o 
   2   0   5       83.73       76.98      4.14 o 
   3   0   5       26.85       30.51     12.30 o 
   4   0   5       44.88       63.74      8.11 o 
   5   0   5        1.11        0.96      0.26 o 
   6   0   5        1.91        2.46      0.51 o 
  -5   1   5        0.04        0.20      0.28 o 
  -4   1   5        1.66        1.50      0.28 o 
  -3   1   5        0.37        0.36      0.12 o 
  -2   1   5       14.41       20.33      1.26 o 
  -1   1   5       52.16       58.87      3.15 o 
   0   1   5       25.62       35.50      1.73 o 
   1   1   5      311.22      349.51     18.03 o 
   2   1   5       38.81       46.21      6.96 o 
   3   1   5        5.43        4.46      0.32 o 
   4   1   5       99.42      108.25      8.06 o 
   5   1   5        0.23        0.28      0.13 o 
   6   1   5        0.02        0.09      0.17 o 
  -4   2   5        4.44        4.50      0.93 o 
  -3   2   5        0.00       -0.06      0.12 o 
  -2   2   5        0.05       -0.01      0.06 o 
  -1   2   5       88.39       84.69     15.69 o 
   0   2   5       24.25       37.24     12.19 o 
   1   2   5        0.06        0.16      0.05 o 
   2   2   5       92.38       90.28      6.62 o 
   3   2   5       17.81       27.11      2.50 o 
   4   2   5        2.76        2.15      0.34 o 
   5   2   5        1.38        2.23      0.34 o 
   6   2   5        2.03        1.80      0.42 o 
  -4   3   5        0.06        0.15      0.20 o 
  -3   3   5       13.54       16.80      3.94 o 
  -2   3   5       11.22       10.89      1.49 o 
  -1   3   5        7.19       10.07      1.24 o 
   0   3   5        7.93       12.02      2.27 o 
   1   3   5      214.38      247.56     17.97 o 
   2   3   5        0.29        1.03      0.15 o 
   3   3   5        5.43        5.15      0.42 o 
   4   3   5       15.95       17.40      1.38 o 
   5   3   5       12.14       11.97      1.39 o 
   6   3   5        1.60        1.29      0.35 o 
  -3   4   5        3.96        3.65      0.57 o 
  -2   4   5        4.53        4.32      0.67 o 
  -1   4   5        8.20        8.03      0.77 o 
   0   4   5       20.14       22.43      2.52 o 
   1   4   5       16.31       23.62      2.21 o 
   2   4   5       24.81       23.16      2.12 o 
   3   4   5      142.23      143.07     14.58 o 
   4   4   5        0.88        0.96      0.25 o 
   5   4   5        5.50        5.40      0.91 o 
  -3   5   5        3.93        2.28      0.88 o 
  -2   5   5       33.57       31.62      3.93 o 
  -1   5   5        1.77        1.48      0.49 o 
   0   5   5        0.05        0.22      0.12 o 
   1   5   5      119.48      146.80     14.03 o 
   2   5   5       16.46       13.74      4.74 o 
   3   5   5        0.23        0.41      0.18 o 
   4   5   5        1.11        0.96      0.25 o 
   5   5   5        0.07        0.31      0.18 o 
  -1   6   5        0.97        0.43      0.27 o 
   0   6   5        5.49        5.45      0.67 o 
   1   6   5        0.25        0.14      0.16 o 
   2   6   5        0.38        0.55      0.28 o 
   3   6   5        0.28        0.43      0.21 o 
   4   6   5        3.41        2.98      0.54 o 
   1   7   5        0.68        0.30      0.45 o 
   2   7   5        0.71        0.81      0.61 o 
  -1  -6   6        1.41        1.15      0.41 o 
   0  -6   6        1.50        1.02      0.68 o 
  -3  -5   6       13.57       10.35      4.03 o 
  -2  -5   6        1.58        1.29      0.27 o 
  -1  -5   6        6.54        5.99      0.88 o 
   0  -5   6        4.38        4.73      0.82 o 
   1  -5   6        0.00        0.06      0.10 o 
   2  -5   6        3.64        5.71      1.60 o 
  -4  -4   6        2.00        1.61      0.37 o 
  -3  -4   6        5.67        4.87      0.79 o 
  -2  -4   6        0.18        0.46      0.20 o 
  -1  -4   6        0.14        0.18      0.09 o 
   0  -4   6       37.11       44.45      3.77 o 
   1  -4   6        0.01        0.22      0.13 o 
   2  -4   6        0.50        0.49      0.17 o 
   3  -4   6       21.15       29.22      4.33 o 
  -4  -3   6        0.94        0.72      0.23 o 
  -3  -3   6        6.58        7.11      0.80 o 
  -2  -3   6       27.82       32.63      6.73 o 
  -1  -3   6        0.42        0.34      0.08 o 
   0  -3   6       33.55       36.91      2.67 o 
   1  -3   6      216.63      255.66     21.66 o 
   2  -3   6        0.08        0.32      0.20 o 
   3  -3   6        0.08        0.07      0.17 o 
   4  -3   6       11.91       16.05      2.49 o 
  -4  -2   6        0.00        0.11      0.12 o 
  -3  -2   6        0.20        0.36      0.11 o 
  -2  -2   6        6.31        5.74      0.48 o 
  -1  -2   6       10.00       12.76      1.10 o 
   0  -2   6       34.82       34.76      2.34 o 
   1  -2   6        3.91        3.35      0.27 o 
   2  -2   6        2.37        1.35      0.30 o 
   3  -2   6        8.61        8.73      0.99 o 
   4  -2   6       11.43       10.29      1.35 o 
   5  -2   6        1.81        1.57      0.74 o 
  -5  -1   6        0.02        0.24      0.23 o 
  -4  -1   6        0.03        0.03      0.10 o 
  -3  -1   6        6.32        6.62      0.56 o 
  -2  -1   6        0.46        0.48      0.10 o 
  -1  -1   6       80.76       77.36      4.15 o 
   0  -1   6      139.42      111.27     11.39 o 
   1  -1   6      104.52      115.99      9.49 o 
   2  -1   6      290.27      274.26     20.02 o 
   3  -1   6       24.26       30.57      3.38 o 
   4  -1   6        0.00        0.48      0.17 o 
   5  -1   6        3.04        2.87      0.58 o 
  -5   0   6        0.56        0.73      0.31 o 
  -4   0   6        0.51        0.49      0.21 o 
  -3   0   6       78.14       74.20     11.00 o 
  -2   0   6       16.16       16.84      3.03 o 
  -1   0   6        4.08        3.94      0.21 o 
   0   0   6       84.14       89.46      3.89 o 
   1   0   6        8.96       10.14      2.14 o 
   2   0   6       13.68       13.07      1.76 o 
   3   0   6        9.39       10.81      0.75 o 
   4   0   6       27.56       25.31      2.16 o 
   5   0   6        2.69        1.96      0.33 o 
  -4   1   6        0.36        0.53      0.26 o 
  -3   1   6        6.28        9.30      1.18 o 
  -2   1   6       60.59       66.46      5.79 o 
  -1   1   6        0.00       -0.08      0.08 o 
   0   1   6       15.00        9.51      1.33 o 
   1   1   6        2.32        1.90      0.22 o 
   2   1   6       40.00       40.37      1.98 o 
   3   1   6       29.45       24.31      1.51 o 
   4   1   6       17.92       24.00      6.28 o 
   5   1   6        0.10        0.19      0.15 o 
   6   1   6       10.56       12.93      3.17 o 
  -4   2   6        1.02        1.35      0.44 o 
  -3   2   6        3.62        3.54      0.58 o 
  -2   2   6        0.81        1.23      0.17 o 
  -1   2   6        0.31        0.22      0.07 o 
   0   2   6       51.99       53.70      3.24 o 
   1   2   6      207.02      256.90     28.27 o 
   2   2   6        6.09        5.22      0.39 o 
   3   2   6       35.11       40.47     13.31 o 
   4   2   6      189.76      224.38     18.83 o 
   5   2   6        2.55        2.67      0.39 o 
   6   2   6        0.73        0.23      0.21 o 
  -4   3   6        0.01       -0.07      0.20 o 
  -3   3   6        0.58        0.90      0.33 o 
  -2   3   6        1.95        1.44      0.55 o 
  -1   3   6       25.38       20.42      2.47 o 
   0   3   6        3.39        2.84      0.37 o 
   1   3   6       11.61       12.02      1.20 o 
   2   3   6        0.40        0.32      0.09 o 
   3   3   6        0.95        0.81      0.11 o 
   4   3   6       16.30       16.00      1.67 o 
   5   3   6        1.47        1.38      0.29 o 
  -3   4   6        0.98        1.05      0.38 o 
  -2   4   6        4.99        3.70      1.62 o 
  -1   4   6        2.83        2.74      0.33 o 
   0   4   6       48.91       53.61      4.46 o 
   1   4   6       68.38       72.71      5.93 o 
   2   4   6        2.27        2.26      0.30 o 
   3   4   6        2.34        2.25      0.27 o 
   4   4   6        0.03        0.40      0.13 o 
   5   4   6        0.51        0.39      0.17 o 
  -2   5   6        0.12       -0.11      0.19 o 
  -1   5   6        8.74        7.61      1.27 o 
   0   5   6       12.38       12.84      1.56 o 
   1   5   6        5.30        5.75      0.86 o 
   2   5   6        0.96        0.87      0.26 o 
   3   5   6       43.99       47.13      5.56 o 
   4   5   6        1.38        0.84      0.58 o 
   5   5   6        1.62        1.47      0.32 o 
  -1   6   6        0.51        0.35      0.24 o 
   0   6   6        0.19        0.37      0.25 o 
   1   6   6        8.98        9.69      1.57 o 
   2   6   6        2.61        1.60      1.72 o 
   3   6   6        1.31        1.41      0.39 o 
   4   6   6        0.09       -0.06      0.15 o 
  -2  -5   7        0.01        0.05      0.28 o 
  -1  -5   7        0.22        0.31      0.28 o 
   0  -5   7        0.13        0.43      0.31 o 
   1  -5   7        0.12       -0.15      0.20 o 
   2  -5   7        1.64        2.70      1.09 o 
  -3  -4   7        0.15        0.06      0.16 o 
  -2  -4   7        6.94        4.47      1.60 o 
  -1  -4   7       15.87       12.51      2.88 o 
   0  -4   7       63.80       58.48      5.89 o 
   1  -4   7        1.24        1.21      0.27 o 
   2  -4   7        3.47        3.38      0.59 o 
   3  -4   7        6.86        9.09      2.47 o 
  -4  -3   7        0.25        0.31      0.20 o 
  -3  -3   7        0.03        0.26      0.31 o 
  -2  -3   7        0.86        1.01      0.23 o 
  -1  -3   7        7.32        8.27      1.01 o 
   0  -3   7        5.35        4.82      0.39 o 
   1  -3   7        0.45        0.42      0.12 o 
   2  -3   7        0.39        0.31      0.12 o 
   3  -3   7        6.44        9.75      1.32 o 
   4  -3   7        3.35        5.03      1.50 o 
  -4  -2   7        0.19        0.04      0.13 o 
  -3  -2   7        1.62        1.64      0.24 o 
  -2  -2   7        0.00       -0.06      0.08 o 
  -1  -2   7       29.88       24.88      2.51 o 
   0  -2   7       32.55       29.53      1.68 o 
   1  -2   7        2.29        1.78      0.16 o 
   2  -2   7        1.56        1.22      0.19 o 
   3  -2   7        0.02        0.51      0.49 o 
   4  -2   7        0.01        0.62      0.37 o 
   5  -2   7        1.67        1.90      0.86 o 
  -4  -1   7       15.94       15.69      1.83 o 
  -3  -1   7        0.25        0.86      0.21 o 
  -2  -1   7        0.50        0.39      0.19 o 
  -1  -1   7       29.23       34.37      5.01 o 
   0  -1   7        0.04        0.26      0.16 o 
   1  -1   7       37.27       45.79      4.04 o 
   2  -1   7       32.40       35.81      3.91 o 
   3  -1   7       68.72       70.60      5.80 o 
   4  -1   7       17.27       17.43      3.60 o 
   5  -1   7        0.16        0.57      0.50 o 
  -4   0   7        7.04        8.17      1.18 o 
  -3   0   7       42.24       47.96      7.55 o 
  -2   0   7        1.54        2.08      0.33 o 
  -1   0   7        7.47        8.10      0.42 o 
   0   0   7       79.99       95.88      8.12 o 
   1   0   7       52.94       61.50     10.54 o 
   2   0   7        3.01        2.64      0.33 o 
   3   0   7       80.84       79.07      5.60 o 
   4   0   7        7.29        4.98      1.01 o 
   5   0   7        6.58       10.62      1.99 o 
  -4   1   7        0.06        0.22      0.22 o 
  -3   1   7        0.07       -0.08      0.14 o 
  -2   1   7        3.25        4.13      0.42 o 
  -1   1   7        2.54        3.72      0.36 o 
   0   1   7      113.46       84.57      7.80 o 
   1   1   7       13.61       11.94      1.09 o 
   2   1   7       11.19        9.12      0.96 o 
   3   1   7      159.22      220.92     73.51 o 
   4   1   7        0.03       -0.02      0.07 o 
   5   1   7        0.06        0.44      0.26 o 
  -4   2   7        0.04        0.26      0.23 o 
  -3   2   7        0.00        0.02      0.14 o 
  -2   2   7        8.23        8.20      0.96 o 
  -1   2   7        6.61        7.08      0.90 o 
   0   2   7        3.18        4.16      0.35 o 
   1   2   7       82.56       83.40      5.54 o 
   2   2   7       18.89       24.25      6.80 o 
   3   2   7        2.91        2.20      0.19 o 
   4   2   7       14.29       14.56      1.16 o 
   5   2   7        8.03        7.27      1.74 o 
  -3   3   7        2.55        2.98      0.71 o 
  -2   3   7        4.06        4.38      0.60 o 
  -1   3   7        1.87        1.94      0.80 o 
   0   3   7       81.40       87.55     11.98 o 
   1   3   7        0.02       -0.04      0.07 o 
   2   3   7        4.58        6.08      2.06 o 
   3   3   7       12.47       11.62      1.24 o 
   4   3   7        9.78        6.57      1.24 o 
   5   3   7        5.72        4.96      1.32 o 
  -3   4   7        1.40        1.70      0.61 o 
  -2   4   7        4.91        3.18      1.32 o 
  -1   4   7        9.43       10.20      1.02 o 
   0   4   7       16.19       19.72      1.82 o 
   1   4   7        5.07        6.32      0.63 o 
   2   4   7      155.72      184.00     19.06 o 
   3   4   7        0.69        0.58      0.14 o 
   4   4   7        9.50        7.38      2.24 o 
   5   4   7        1.64        1.70      0.90 o 
  -2   5   7        0.00        0.31      0.22 o 
  -1   5   7        0.51        0.90      0.34 o 
   0   5   7       51.27       56.57      5.23 o 
   1   5   7        9.55       10.17      1.12 o 
   2   5   7        3.29        2.93      0.41 o 
   3   5   7        4.64        4.65      0.74 o 
   4   5   7        0.42        0.23      0.38 o 
  -1   6   7        1.72        1.66      0.52 o 
   0   6   7        0.00        0.00      0.17 o 
   1   6   7        1.34        1.02      0.43 o 
   2   6   7        0.28        0.22      0.32 o 
   3   6   7        4.53        5.89      1.21 o 
  -1  -5   8        2.44        1.13      0.69 o 
   0  -5   8        0.00       -0.15      0.19 o 
   1  -5   8        3.54        2.27      0.48 o 
  -3  -4   8        0.42        0.99      0.67 o 
  -2  -4   8        0.10        0.26      0.37 o 
  -1  -4   8        4.62        3.17      0.53 o 
   0  -4   8        0.20        0.42      0.19 o 
   1  -4   8        0.90        0.58      0.19 o 
   2  -4   8       18.34       26.69      3.50 o 
   3  -4   8        2.59        4.17      1.81 o 
  -3  -3   8        4.53        3.73      1.40 o 
  -2  -3   8        0.02        0.04      0.10 o 
  -1  -3   8       12.25        8.69      1.00 o 
   0  -3   8       87.55       80.97      8.05 o 
   1  -3   8        0.46        0.56      0.16 o 
   2  -3   8        0.03        0.64      0.25 o 
   3  -3   8       17.76       28.59      3.65 o 
   4  -3   8        0.03        0.25      0.49 o 
  -4  -2   8        0.05        0.00      0.10 o 
  -3  -2   8        1.87        1.51      0.23 o 
  -2  -2   8        1.78        1.99      0.24 o 
  -1  -2   8        3.81        4.96      0.63 o 
   0  -2   8        0.17        0.00      0.07 o 
   1  -2   8        3.05        2.80      0.38 o 
   2  -2   8        9.43       11.54      1.46 o 
   3  -2   8       17.23       19.61      4.08 o 
   4  -2   8        2.19        1.81      0.40 o 
  -4  -1   8        1.57        1.37      0.36 o 
  -3  -1   8        0.00        0.04      0.13 o 
  -2  -1   8        9.57        8.62      1.04 o 
  -1  -1   8       27.85       25.85      2.29 o 
   0  -1   8       45.82       43.64      3.79 o 
   1  -1   8       90.34      104.31     19.86 o 
   2  -1   8       34.78       39.70      3.88 o 
   3  -1   8        3.15        1.76      0.36 o 
   4  -1   8        5.46        4.96      0.70 o 
   5  -1   8        0.16       -0.53      0.69 o 
  -4   0   8        5.06        4.07      0.85 o 
  -3   0   8        1.81        1.78      0.25 o 
  -2   0   8        0.27        0.33      0.09 o 
  -1   0   8        8.33        8.51      0.90 o 
   0   0   8        0.36        0.31      0.13 o 
   1   0   8        1.55        3.04      0.41 o 
   2   0   8       14.00       14.67      1.51 o 
   3   0   8       13.69       12.65      1.35 o 
   4   0   8        5.44        7.09      3.05 o 
   5   0   8        0.81        1.33      0.66 o 
  -4   1   8        0.82        1.23      0.42 o 
  -3   1   8       13.34       16.72      2.18 o 
  -2   1   8        1.76        2.13      0.26 o 
  -1   1   8        5.86        6.20      0.49 o 
   0   1   8        0.10        0.24      0.13 o 
   1   1   8       30.70       34.33      3.19 o 
   2   1   8        8.49        7.69      0.75 o 
   3   1   8       36.34       46.35     15.08 o 
   4   1   8        0.01        0.31      0.16 o 
   5   1   8       18.93       21.64      3.14 o 
  -3   2   8        0.04       -0.01      0.15 o 
  -2   2   8        1.02        0.99      0.22 o 
  -1   2   8       11.50       13.80      1.17 o 
   0   2   8       31.43       32.75      3.55 o 
   1   2   8        0.68        0.62      0.10 o 
   2   2   8       28.96       47.23      5.60 o 
   3   2   8      175.07      140.07      9.51 o 
   4   2   8        7.15        6.58      1.85 o 
   5   2   8        0.38        0.59      0.37 o 
  -3   3   8        1.04        1.26      0.41 o 
  -2   3   8        1.15        1.49      0.32 o 
  -1   3   8        3.53        2.93      0.93 o 
   0   3   8        0.53        0.57      0.13 o 
   1   3   8        2.90        2.56      0.33 o 
   2   3   8        2.30        1.92      0.23 o 
   3   3   8       28.99       26.16      7.49 o 
   4   3   8        3.74        2.98      0.58 o 
   5   3   8        2.21        2.12      0.96 o 
  -2   4   8        0.04        0.52      0.43 o 
  -1   4   8       13.16       14.68      4.52 o 
   0   4   8       20.22       21.12      2.00 o 
   1   4   8        1.17        1.09      0.25 o 
   2   4   8        0.00       -0.06      0.17 o 
   3   4   8        1.29        1.52      0.22 o 
   4   4   8        1.04        0.65      0.21 o 
   5   4   8        0.19        0.57      0.67 o 
  -2   5   8        2.72        2.58      0.63 o 
  -1   5   8        1.66        1.86      0.58 o 
   0   5   8        6.16        5.79      0.74 o 
   1   5   8        0.06        0.17      0.14 o 
   2   5   8       21.92       24.94      2.64 o 
   3   5   8        1.81        2.05      0.45 o 
   4   5   8        2.13        2.33      0.52 o 
   0   6   8        2.33        2.41      0.82 o 
   1   6   8        1.34        2.45      0.70 o 
   2   6   8        1.57        1.74      0.56 o 
   3   6   8        0.88        1.23      0.43 o 
  -2  -4   9        4.30        4.15      1.24 o 
  -1  -4   9       23.20       18.46      3.77 o 
   0  -4   9        0.20        0.42      0.18 o 
   1  -4   9        0.48        0.57      0.19 o 
   2  -4   9        6.10        6.76      1.14 o 
  -3  -3   9        0.01        0.36      0.36 o 
  -2  -3   9        2.12        2.19      1.06 o 
  -1  -3   9        0.49        0.70      0.24 o 
   0  -3   9        3.52        3.33      0.78 o 
   1  -3   9        0.29        0.25      0.14 o 
   2  -3   9        1.11        1.55      0.40 o 
   3  -3   9        2.40        3.65      0.75 o 
  -3  -2   9        0.15        0.00      0.25 o 
  -2  -2   9        5.86        6.61      0.96 o 
  -1  -2   9       10.44        9.45      1.48 o 
   0  -2   9        1.99        2.00      0.31 o 
   1  -2   9        0.41        0.55      0.35 o 
   2  -2   9        0.44        0.18      0.22 o 
   3  -2   9        0.21       -0.21      0.21 o 
   4  -2   9        4.03        4.39      0.78 o 
  -3  -1   9        0.05       -0.14      0.14 o 
  -2  -1   9        4.48        4.00      0.76 o 
  -1  -1   9        0.57        0.62      0.18 o 
   0  -1   9        9.49       10.97      1.44 o 
   1  -1   9       27.32       31.10      4.70 o 
   2  -1   9       40.02       41.11      4.39 o 
   3  -1   9       12.53       12.95      1.67 o 
   4  -1   9        0.32        0.35      0.20 o 
  -3   0   9        0.03        0.27      0.32 o 
  -2   0   9        0.28        0.32      0.16 o 
  -1   0   9       14.04       16.96      3.09 o 
   0   0   9       21.65       25.61      4.31 o 
   1   0   9        2.05        1.91      0.35 o 
   2   0   9       61.49       65.55      6.87 o 
   3   0   9       15.50       13.44      1.54 o 
   4   0   9       10.66       18.82      6.37 o 
   5   0   9        1.70        1.86      0.48 o 
  -3   1   9        0.11        0.02      0.16 o 
  -2   1   9        0.51        0.58      0.17 o 
  -1   1   9       18.76       20.00      2.20 o 
   0   1   9        0.51        0.53      0.17 o 
   1   1   9       13.04       14.06      1.46 o 
   2   1   9      112.54      101.92      9.87 o 
   3   1   9        0.69        0.81      0.26 o 
   4   1   9        0.96        1.21      0.30 o 
   5   1   9       14.85       26.65      8.57 o 
  -3   2   9        0.47        0.85      0.39 o 
  -2   2   9        1.15        0.88      0.22 o 
  -1   2   9        3.39        4.11      0.49 o 
   0   2   9       27.44       23.68      4.38 o 
   1   2   9        5.94        6.00      0.66 o 
   2   2   9       16.79       25.90      3.39 o 
   3   2   9       32.30       30.04      3.01 o 
   4   2   9       11.29       11.78      3.90 o 
   5   2   9        1.02        1.25      0.47 o 
  -3   3   9        0.69        0.60      0.27 o 
  -2   3   9        0.65        1.02      0.39 o 
  -1   3   9       16.20       18.31      3.88 o 
   0   3   9        0.32        0.57      0.13 o 
   1   3   9        2.07        1.92      0.27 o 
   2   3   9        4.60        3.39      0.49 o 
   3   3   9        1.90        1.83      0.43 o 
   4   3   9        9.94        8.06      1.06 o 
   5   3   9        1.29        2.20      0.96 o 
  -2   4   9        2.55        1.85      0.90 o 
  -1   4   9        6.61        6.86      2.32 o 
   0   4   9        0.08        0.32      0.18 o 
   1   4   9       71.65       87.00     16.97 o 
   2   4   9        0.02        0.00      0.11 o 
   3   4   9        7.82        6.62      1.01 o 
   4   4   9        2.38        1.81      0.86 o 
  -1   5   9       12.23       14.99      2.65 o 
   0   5   9        2.70        2.65      0.50 o 
   1   5   9        4.11        3.69      0.58 o 
   2   5   9        7.18        6.33      0.89 o 
   3   5   9        0.46        0.74      0.58 o 
   4   5   9        0.13        0.99      0.71 o 
   2   6   9        3.17        3.81      1.52 o 
  -1  -4  10        0.46        0.52      0.44 o 
   0  -4  10        0.57        0.29      0.21 o 
   1  -4  10        8.33        7.51      0.98 o 
  -2  -3  10        2.72        2.73      0.89 o 
  -1  -3  10       18.19       16.96      3.29 o 
   0  -3  10        0.92        0.69      0.20 o 
   1  -3  10        0.17        0.39      0.22 o 
   2  -3  10       12.86       18.94      2.56 o 
   3  -3  10        0.30        0.15      0.32 o 
  -3  -2  10        0.21       -0.08      0.19 o 
  -2  -2  10        0.29        0.39      0.37 o 
  -1  -2  10        0.15        0.27      0.18 o 
   0  -2  10        3.02        3.14      0.45 o 
   1  -2  10        6.32        8.06      1.70 o 
   2  -2  10       10.52       11.05      1.42 o 
   3  -2  10        0.72        0.81      0.31 o 
  -3  -1  10        0.79        0.56      0.23 o 
  -2  -1  10        3.63        4.02      1.01 o 
  -1  -1  10       12.81       15.45      1.92 o 
   0  -1  10       10.86       12.86      1.48 o 
   1  -1  10       22.95       26.17      3.29 o 
   2  -1  10        7.47        6.21      0.85 o 
   3  -1  10        4.39        3.96      0.68 o 
   4  -1  10        0.05       -0.17      0.19 o 
  -3   0  10        0.06        0.19      0.30 o 
  -2   0  10        0.52        0.61      0.25 o 
  -1   0  10        0.17        0.27      0.18 o 
   0   0  10        0.36        0.87      0.22 o 
   1   0  10        5.25        6.46      1.02 o 
   2   0  10        0.37        0.58      0.23 o 
   3   0  10        4.94        5.55      0.79 o 
   4   0  10        2.22        3.00      0.88 o 
  -3   1  10        0.86        1.19      0.73 o 
  -2   1  10        1.62        1.63      0.36 o 
  -1   1  10        0.24        0.64      0.20 o 
   0   1  10        9.69        9.24      1.23 o 
   1   1  10        0.49        0.58      0.21 o 
   2   1  10       25.84       22.85      2.36 o 
   3   1  10        0.01       -0.03      0.11 o 
   4   1  10       15.16       15.43      2.00 o 
   5   1  10        0.89        1.50      0.63 o 
  -3   2  10        0.96        0.99      0.69 o 
  -2   2  10        2.12        3.14      1.07 o 
  -1   2  10        1.40        1.07      0.26 o 
   0   2  10        0.00       -0.01      0.10 o 
   1   2  10       15.30       14.05      1.50 o 
   2   2  10       68.73      105.47     14.90 o 
   3   2  10        7.95        7.52      1.35 o 
   4   2  10        0.00        0.09      0.16 o 
   5   2  10        0.99        1.44      0.52 o 
  -2   3  10        1.39        2.37      1.01 o 
  -1   3  10        0.00       -0.13      0.30 o 
   0   3  10        2.20        2.64      1.64 o 
   1   3  10        1.76        1.51      0.33 o 
   2   3  10       21.71       19.62      2.22 o 
   3   3  10        5.90        4.65      0.71 o 
   4   3  10        1.26        1.00      0.60 o 
  -1   4  10        3.47        4.04      1.29 o 
   0   4  10        2.53        2.68      1.54 o 
   1   4  10        1.18        1.36      0.46 o 
   2   4  10        2.04        2.77      0.75 o 
   3   4  10        0.91        0.51      0.24 o 
   4   4  10        0.50        0.63      0.57 o 
   0   5  10        0.90        0.34      0.29 o 
   1   5  10        3.74        4.96      1.03 o 
   2   5  10        1.31        1.78      0.56 o 
   3   5  10        1.53        1.91      0.94 o 
  -1  -3  11        3.34        3.46      0.67 o 
   0  -3  11        0.00        0.10      0.16 o 
   1  -3  11        0.00        0.06      0.16 o 
   2  -3  11        0.59        1.14      0.69 o 
  -2  -2  11        2.22        1.93      0.68 o 
  -1  -2  11        0.93        0.86      0.30 o 
   0  -2  11        0.03       -0.02      0.14 o 
   1  -2  11        0.73        0.86      0.31 o 
   2  -2  11        0.49        0.46      0.25 o 
   3  -2  11        4.39        4.93      1.25 o 
  -2  -1  11        0.31        0.30      0.30 o 
  -1  -1  11        0.92        1.15      0.37 o 
   0  -1  11        7.84       12.04      1.92 o 
   1  -1  11        9.35        9.71      1.34 o 
   2  -1  11        3.65        3.64      0.62 o 
   3  -1  11        0.09        0.23      0.29 o 
  -2   0  11        1.98        2.30      0.57 o 
  -1   0  11        5.96        6.22      0.86 o 
   0   0  11        3.34        3.30      0.56 o 
   1   0  11       19.97       25.43      5.27 o 
   2   0  11       12.94       13.58      1.80 o 
   3   0  11        7.69        9.24      1.28 o 
   4   0  11        2.36        2.99      0.77 o 
  -2   1  11        1.95        1.68      0.41 o 
  -1   1  11        0.16        0.26      0.18 o 
   0   1  11       10.11        9.90      1.27 o 
   1   1  11       39.73       38.90      4.59 o 
   2   1  11        1.95        1.71      0.33 o 
   3   1  11        1.57        1.52      0.31 o 
   4   1  11       18.36       22.96      4.35 o 
  -2   2  11        0.88        1.18      0.61 o 
  -1   2  11        5.26        4.64      0.73 o 
   0   2  11        0.27        0.44      0.18 o 
   1   2  11       15.45       14.08      2.03 o 
   2   2  11       28.53       45.44      6.71 o 
   3   2  11        6.02        5.42      0.81 o 
   4   2  11        0.48        0.08      0.17 o 
  -1   3  11        0.24        0.34      0.34 o 
   0   3  11        0.56        0.72      0.28 o 
   1   3  11        0.57        0.63      0.22 o 
   2   3  11        0.04        0.34      0.18 o 
   3   3  11        6.57        6.06      0.94 o 
   4   3  11        0.50        1.16      0.45 o 
  -1   4  11        0.17       -0.22      0.41 o 
   0   4  11       16.32       14.22      1.86 o 
   1   4  11        0.15        0.62      0.35 o 
   2   4  11        3.31        3.66      0.86 o 
   3   4  11        1.01        0.64      0.31 o 
   1   5  11        4.86        4.40      1.01 o 
   2   5  11        0.05        0.11      0.45 o 
   0  -2  12        2.55        3.52      1.01 o 
   1  -2  12        3.07        3.46      0.69 o 
   2  -2  12        0.00        0.17      0.26 o 
  -1  -1  12        0.56        0.84      0.34 o 
   0  -1  12        8.36        9.93      1.63 o 
   1  -1  12        5.62        5.54      0.97 o 
   2  -1  12        1.60        1.22      0.40 o 
   3  -1  12        0.02        0.15      0.22 o 
  -1   0  12        1.38        1.12      0.34 o 
   0   0  12        0.57        0.24      0.21 o 
   1   0  12        1.36        1.91      0.51 o 
   2   0  12        1.82        2.35      0.53 o 
   3   0  12        2.76        3.45      0.65 o 
  -1   1  12        1.31        1.58      0.45 o 
   0   1  12        0.12        0.09      0.25 o 
   1   1  12        8.99        8.21      1.56 o 
   2   1  12        0.00       -0.06      0.14 o 
   3   1  12        4.32        3.40      0.59 o 
  -1   2  12        0.01        0.33      0.23 o 
   0   2  12        4.71        3.54      0.58 o 
   1   2  12       12.71       11.99      1.84 o 
   2   2  12        3.43        4.61      1.00 o 
   3   2  12        0.14        0.24      0.22 o 
   0   3  12        0.56        0.59      0.60 o 
   1   3  12        8.82        6.77      0.97 o 
   2   3  12        4.48        3.25      1.17 o 
   3   3  12        0.06       -0.01      0.18 o 
   1   4  12        0.89        0.79      0.32 o 
   2   4  12        0.54        0.53      0.46 o 
   1  -1  13        0.42        0.88      0.38 o 
   0   0  13        3.39        3.26      0.63 o 
   1   0  13        4.52        3.52      0.71 o 
   2   0  13        2.32        3.26      0.85 o 
   0   1  13        8.87        9.01      2.06 o 
   1   1  13        1.22        1.06      0.39 o 
   2   1  13        0.61        0.78      0.28 o 
   0   2  13        6.82        5.20      0.80 o 
   1   2  13       12.29        9.75      1.28 o 
   2   2  13        1.16        2.14      0.71 o 
   1   3  13        0.60        0.72      0.29 o 
                                                 
